# Supplementary material for: In Vitro Antimicrobial Studies of Mesoporous Silica Nanoparticles Comprising Anionic Ciprofloxacin Ionic Liquids and Organic Salts
Source: Pharmaceutics. 2023 Jul 12;15(7):1934. doi: 10.3390/pharmaceutics15071934 (PMC10385687; doi:10.3390/pharmaceutics15071934)
Supplement: Supplementary file 1 [file pharmaceutics-15-01934-s001.zip]

Archive with 1 entries (1 files):
- pharmaceutics-2454194-supplementary.pdf
